# Supplementary material for: Inferring causal gene regulatory network via GreyNet: From dynamic grey association to causation
Source: Front Bioeng Biotechnol. 2022 Sep 27;10:954610. doi: 10.3389/fbioe.2022.954610 (PMC9551017; doi:10.3389/fbioe.2022.954610)
Supplement: Supplementary file 1 [file DataSheet1.zip]

Archive with 4 entries (3 files):
- Supplementary File/
- Supplementary File/FigS1.jpg
- Supplementary File/frontiers_SupplementaryMaterial.tex
- Supplementary File/Supplementary Material.pdf
